# Supplementary material for: Implementing breathlessness self-management in low- and middle-income countries: co-design of breathlessness self-management resources for use in India
Source: NPJ Prim Care Respir Med. 2025 Nov 24;35:55. doi: 10.1038/s41533-025-00458-2 (PMC12644879; doi:10.1038/s41533-025-00458-2)
Supplement: Supplementary file 1 — Supplementary Information [file 41533_2025_458_MOESM1_ESM.odt]

Stakeholder Group Composition
Doctors Group (n=9), meetings; 3
Men: 4
Women: 5
Expertise: Palliative Care, Pulmonology, General Practice, Cardiology
Key roles: Evidence appraisal, (affirm and challenge), Theory development, Intervention development
Facilitator: Prof Salins

Nurses, Allied Health Professionals Group (n=6), meetings; 3
Men: 0
Women: 6
Expertise: Physiotherapy, Palliative Nursing, Pulmonary rehabilitation
Key roles: Evidence appraisal, (affirm and challenge), Theory development, Intervention development
Facilitator: Dr Rao

Lived Experiences Group (n=9), meetings; 3
Men: 3
Women: 6
Expertise: Lived experiences as patients and carers
Key roles: Evidence appraisal, (affirm and challenge), Theory development, Intervention development
Facilitator: Dr Bhat

Accredited Social Health Activist (n=6), meetings; 2
Men: 0
Women: 7
Expertise: Community Health training and delivery
Key roles: Intervention development 
